# Supplementary material for: Genetic diversity among maize (Zea mays L.) inbred lines adapted to Japanese climates
Source: PLoS One. 2024 Jan 25;19(1):e0297549. doi: 10.1371/journal.pone.0297549 (PMC10810424; doi:10.1371/journal.pone.0297549)
Supplement: S1 Table — (XLSX) [file pone.0297549.s001.xlsx]

## Sheet: Table S1
		Ho131	Ho127	Ho99	Ho100	Ho129	Ho87	Ho119	Ho130	Ho121	Ho126	Ho96	Ho128	Ho120	Ho124	Ho90	Ho49	Mi71	Mi106	Mi93	Mi91	Mi62	Ho95	Na85	Mi115	Na89	JC-009	Na50	Na113	JC-053	Na88	Ho125	Na97	Na76	J1785	Na5	Na2	Na79	Na111	JC-026	CHU44	Na84	J1608	Na93	Mi111	Mi103	Na101	Na96	CHU68
Ho131	EF	EF	EF	EF	EF	EF	EF	EF	EF	EF	EF	EF	EF	EF	EF	EF	EF	RD	RD	RD	RD	RD	JF	JF	JF	JF	JF	JF	JF	JF	JF	JF	JF	JF	JF	JF	JF	JF	JF	JF	JF	JF	JF	JF	JF	JF	JF	JF	JF
Ho127	EF	0.285421
Ho99	EF	0.299691	0.302062
Ho100	EF	0.267562	0.290758	0.261411
Ho129	EF	0.327818	0.274611	0.29089	0.292276
Ho87	EF	0.283351	0.330228	0.293264	0.291232	0.243776
Ho119	EF	0.282902	0.337137	0.299376	0.292581	0.271592	0.134576
Ho130	EF	0.350462	0.342593	0.320658	0.340249	0.328512	0.32438	0.320207
Ho121	EF	0.335385	0.339506	0.32888	0.325052	0.325413	0.296907	0.306502	0.255885
Ho126	EF	0.32449	0.327869	0.301636	0.291152	0.314491	0.333676	0.321686	0.29705	0.248479
Ho96	EF	0.329545	0.342324	0.338509	0.322211	0.363163	0.341311	0.335417	0.326109	0.269825	0.21392
Ho128	EF	0.346514	0.350731	0.325389	0.312697	0.353927	0.335774	0.325996	0.325389	0.306418	0.258496	0.14834
Ho120	EF	0.34333	0.350622	0.332301	0.31074	0.350312	0.335759	0.322917	0.323378	0.304527	0.261003	0.149639	0.00411946
Ho124	EF	0.370637	0.302158	0.362423	0.323316	0.327479	0.349174	0.362319	0.338792	0.344581	0.348932	0.363918	0.374741	0.376543
Ho90	EF	0.367115	0.328497	0.355739	0.370951	0.340956	0.382536	0.377477	0.359133	0.372549	0.355601	0.389178	0.37931	0.380457	0.343975
Ho49	EF	0.353002	0.333679	0.346791	0.360879	0.318418	0.35343	0.283784	0.339876	0.341237	0.338809	0.371102	0.359081	0.360996	0.346351	0.329534
Mi71	RD	0.391032	0.385819	0.379167	0.395373	0.374739	0.374869	0.380503	0.372141	0.389234	0.376033	0.381152	0.376446	0.373695	0.382383	0.392484	0.415449
Mi106	RD	0.402083	0.398332	0.386056	0.403361	0.374739	0.38269	0.393528	0.380062	0.392968	0.378741	0.380355	0.391807	0.390397	0.381988	0.389353	0.397704	0.281087
Mi93	RD	0.363252	0.376321	0.381857	0.393199	0.363636	0.358051	0.350318	0.374737	0.383001	0.356695	0.367975	0.367021	0.36642	0.379853	0.359408	0.374603	0.308342	0.289779
Mi91	RD	0.377378	0.392593	0.365263	0.394456	0.369427	0.368254	0.37407	0.3804	0.382353	0.370681	0.383475	0.375932	0.370763	0.389064	0.407407	0.40592	0.289195	0.314619	0.304162
Mi62	RD	0.386994	0.369264	0.379127	0.353383	0.362955	0.340812	0.373662	0.359873	0.367196	0.36	0.385439	0.376344	0.379274	0.349206	0.376471	0.40812	0.278075	0.319444	0.309189	0.320304
Ho95	JF	0.376569	0.388482	0.370681	0.369588	0.403158	0.396842	0.406744	0.38309	0.392708	0.371369	0.377101	0.372363	0.370798	0.400835	0.383807	0.413249	0.370253	0.375394	0.342887	0.364606	0.396104
Na85	JF	0.375916	0.361635	0.372775	0.391763	0.370409	0.368697	0.377895	0.357367	0.380605	0.357217	0.378947	0.374603	0.377497	0.38558	0.382353	0.401053	0.356614	0.340358	0.352188	0.361497	0.348812	0.353503
Mi115	JF	0.354274	0.367662	0.348095	0.380457	0.368149	0.372285	0.372021	0.361111	0.377436	0.363636	0.365424	0.366285	0.372934	0.377436	0.391529	0.392562	0.34891	0.33541	0.335084	0.348055	0.351007	0.350052	0.204569
Na89	JF	0.362683	0.368034	0.360965	0.367196	0.364594	0.338965	0.351323	0.369247	0.366109	0.355208	0.362487	0.360551	0.368421	0.366771	0.384211	0.378293	0.345666	0.342161	0.35477	0.354077	0.354664	0.361702	0.195975	0.214583
JC-009	JF	0.353306	0.36853	0.367769	0.360792	0.366183	0.357588	0.358333	0.373841	0.367662	0.363077	0.367601	0.370564	0.37513	0.369342	0.393562	0.382139	0.358707	0.347237	0.353066	0.355861	0.356838	0.363732	0.2119	0.232033	0.0738814
Na50	JF	0.350676	0.352083	0.361371	0.367925	0.352142	0.360792	0.368201	0.341286	0.361284	0.334021	0.350365	0.354669	0.356994	0.355072	0.368476	0.361169	0.351522	0.348326	0.358351	0.34428	0.313433	0.339642	0.248954	0.240206	0.246575	0.28972
Na113	JF	0.382383	0.36864	0.362319	0.390625	0.376042	0.370062	0.386861	0.36157	0.400413	0.36961	0.386694	0.38349	0.385655	0.39607	0.398543	0.397917	0.37801	0.350052	0.34322	0.364021	0.347966	0.353312	0.210636	0.176107	0.212185	0.252588	0.166667
JC-053	JF	0.366492	0.379455	0.359375	0.375924	0.389706	0.382755	0.385263	0.381002	0.377477	0.349585	0.371069	0.354737	0.357741	0.385655	0.367261	0.384696	0.351266	0.357895	0.348243	0.35539	0.34375	0.345705	0.233862	0.23444	0.247357	0.237996	0.289308	0.263874
Na88	JF	0.374486	0.372165	0.349794	0.372407	0.382869	0.378099	0.36853	0.384378	0.38627	0.370408	0.371517	0.36722	0.368692	0.384615	0.384298	0.391529	0.374093	0.364108	0.348739	0.347368	0.36383	0.364301	0.277372	0.267418	0.300626	0.297325	0.306736	0.317526	0.258333
Ho125	JF	0.360622	0.368257	0.36157	0.363921	0.387097	0.373181	0.378125	0.369453	0.37732	0.369231	0.373444	0.368092	0.373832	0.376677	0.38342	0.385254	0.380753	0.350731	0.367196	0.357672	0.361022	0.315514	0.295597	0.30896	0.293684	0.28601	0.346514	0.334369	0.296335	0.305785
Na97	JF	0.367115	0.348861	0.350515	0.364583	0.363448	0.373181	0.365625	0.360165	0.349125	0.334359	0.358921	0.360792	0.359585	0.385406	0.386128	0.381743	0.354536	0.355208	0.369979	0.360465	0.373533	0.373557	0.270157	0.252317	0.257322	0.229102	0.293444	0.271222	0.251566	0.272915	0.273292
Na76	JF	0.369565	0.359959	0.377456	0.376176	0.39334	0.370833	0.378914	0.368802	0.35124	0.367934	0.367708	0.360879	0.365524	0.371782	0.387967	0.367983	0.375523	0.369906	0.395546	0.374337	0.37045	0.388013	0.318993	0.33781	0.26128	0.232438	0.321875	0.336108	0.335782	0.34333	0.288382	0.231644
J1785	JF	0.34472	0.363354	0.379524	0.361546	0.382139	0.370447	0.365625	0.371251	0.363918	0.343943	0.348595	0.361169	0.367876	0.381687	0.390269	0.372671	0.354167	0.356994	0.373812	0.364693	0.345416	0.364879	0.239791	0.282341	0.214211	0.200206	0.308333	0.317378	0.26569	0.307613	0.207254	0.260331	0.179752
Na5	JF	0.364767	0.384855	0.3706	0.365726	0.391259	0.375	0.384776	0.375645	0.367115	0.359053	0.389178	0.387029	0.387097	0.381198	0.384134	0.367432	0.345912	0.353249	0.355249	0.354565	0.355532	0.334034	0.3	0.279214	0.288421	0.313278	0.296761	0.276795	0.297694	0.303719	0.325	0.30083	0.309375	0.305613
Na2	JF	0.383901	0.3909	0.379132	0.378772	0.38837	0.362694	0.375909	0.372165	0.372045	0.370522	0.372671	0.382934	0.382627	0.395062	0.4139	0.404984	0.3625	0.363921	0.36642	0.348469	0.348936	0.353862	0.299476	0.290554	0.300209	0.30817	0.304663	0.258532	0.298539	0.312115	0.33057	0.296182	0.320911	0.319215	0.222567
Na79	JF	0.37801	0.36936	0.358038	0.345666	0.3804	0.353003	0.364693	0.375391	0.3814	0.365524	0.375394	0.373418	0.37395	0.376827	0.397476	0.403583	0.352381	0.341438	0.353698	0.366953	0.351029	0.328374	0.277955	0.277952	0.302128	0.313417	0.319958	0.304622	0.275716	0.292404	0.315126	0.290356	0.313354	0.285714	0.237895	0.258368
Na111	JF	0.354772	0.355809	0.345436	0.37931	0.359375	0.364583	0.367432	0.360537	0.360165	0.366906	0.371875	0.364017	0.364204	0.354639	0.402908	0.353063	0.338205	0.352818	0.357672	0.355249	0.346154	0.342437	0.281513	0.270382	0.267576	0.276398	0.327424	0.326743	0.25445	0.307851	0.283333	0.292961	0.316008	0.280083	0.290021	0.310881	0.276261
JC-026	JF	0.360707	0.357588	0.358628	0.371069	0.377871	0.365726	0.389529	0.356179	0.379668	0.353306	0.370293	0.369748	0.373695	0.368912	0.397704	0.385983	0.372899	0.356394	0.358811	0.363152	0.348013	0.352321	0.264151	0.224511	0.315068	0.326425	0.290323	0.255452	0.27521	0.297214	0.338895	0.283039	0.330905	0.328141	0.264583	0.280083	0.279412	0.240876
CHU44	JF	0.363354	0.375388	0.370217	0.381002	0.3875	0.363921	0.380208	0.367769	0.356037	0.354573	0.360792	0.361257	0.363163	0.379132	0.400208	0.39834	0.355277	0.356322	0.367585	0.360934	0.341176	0.375394	0.292017	0.264403	0.302521	0.304033	0.336117	0.326042	0.256813	0.280702	0.308732	0.280538	0.296258	0.260104	0.257796	0.286749	0.236649	0.246888	0.266321
Na84	JF	0.389061	0.377066	0.378099	0.363542	0.38278	0.393562	0.380457	0.3862	0.384774	0.370522	0.395228	0.38269	0.379668	0.377572	0.378631	0.398964	0.349687	0.350731	0.352008	0.35911	0.337593	0.347962	0.293933	0.24846	0.307128	0.305067	0.325364	0.332642	0.285864	0.271605	0.300931	0.293692	0.331612	0.296488	0.292658	0.299075	0.262552	0.25285	0.286307	0.239422
J1608	JF	0.367556	0.37885	0.366906	0.356477	0.381198	0.380952	0.372021	0.384221	0.377049	0.359837	0.364669	0.354102	0.356037	0.390993	0.390093	0.393189	0.346154	0.349272	0.33509	0.35865	0.352442	0.355579	0.295099	0.244626	0.30167	0.297325	0.313603	0.320911	0.26875	0.284103	0.30031	0.23378	0.311662	0.288066	0.263918	0.284687	0.261731	0.282474	0.26343	0.226899	0.216189
Na93	JF	0.381443	0.362513	0.363543	0.367983	0.357513	0.356846	0.362409	0.372045	0.36999	0.362615	0.360248	0.368366	0.367495	0.365503	0.376422	0.362319	0.361458	0.369792	0.35865	0.369588	0.350373	0.364964	0.295288	0.306269	0.295288	0.30817	0.311526	0.312629	0.31139	0.312115	0.334369	0.297214	0.339545	0.316443	0.302999	0.30999	0.308333	0.299897	0.319502	0.288363	0.298156	0.293333
Mi111	JF	0.343127	0.345226	0.33822	0.353066	0.354737	0.367089	0.366808	0.344503	0.370951	0.339917	0.370917	0.353814	0.353684	0.365726	0.349842	0.360379	0.357973	0.374868	0.332979	0.364316	0.355676	0.332981	0.292553	0.273013	0.303838	0.315126	0.260778	0.293684	0.304025	0.304712	0.336488	0.319706	0.347368	0.319664	0.319283	0.32319	0.296375	0.325606	0.29294	0.309549	0.301887	0.294979	0.320419
Mi103	JF	0.358209	0.384861	0.357827	0.347267	0.377399	0.354011	0.3612	0.373941	0.374337	0.344937	0.363927	0.367631	0.366453	0.366242	0.405117	0.372863	0.367631	0.380493	0.345161	0.351029	0.335512	0.350482	0.312969	0.316402	0.316415	0.318424	0.293305	0.33191	0.319012	0.337566	0.329787	0.325507	0.351496	0.337938	0.347919	0.332625	0.333333	0.328709	0.327641	0.318424	0.294368	0.306878	0.330499	0.282189
Na101	JF	0.366702	0.378947	0.351266	0.369149	0.369703	0.362963	0.362288	0.380652	0.393908	0.339603	0.363347	0.361407	0.361905	0.385504	0.370763	0.374207	0.363057	0.343915	0.346195	0.350858	0.349293	0.345048	0.301927	0.303253	0.306867	0.310854	0.239704	0.28254	0.304487	0.318947	0.333333	0.308668	0.320296	0.304531	0.292812	0.315401	0.322615	0.322751	0.313228	0.298209	0.320675	0.313746	0.319664	0.297125	0.307027
Na96	JF	0.354497	0.355932	0.343189	0.366738	0.367975	0.34644	0.362766	0.35654	0.36	0.340314	0.355626	0.349308	0.346398	0.374343	0.360934	0.376458	0.373941	0.373673	0.367914	0.391398	0.33731	0.336528	0.306297	0.315126	0.307197	0.315401	0.273784	0.310053	0.288605	0.321429	0.33298	0.305174	0.340042	0.319239	0.335805	0.334036	0.338675	0.289335	0.3125	0.315734	0.311907	0.320337	0.313354	0.302028	0.298056	0.308934
CHU68	JF	0.351464	0.369247	0.359457	0.36642	0.374607	0.364496	0.366316	0.376434	0.371875	0.348548	0.380902	0.359705	0.358491	0.386056	0.370409	0.366597	0.359244	0.362105	0.371156	0.382322	0.377826	0.359029	0.317846	0.318465	0.330859	0.331595	0.323222	0.347962	0.287368	0.317048	0.335423	0.319415	0.336126	0.31524	0.322884	0.30625	0.323779	0.318658	0.306806	0.309948	0.335766	0.319127	0.330898	0.314015	0.309498	0.296178	0.286469
JC-035	JF	0.346275	0.357442	0.353556	0.350951	0.37197	0.364594	0.351949	0.355277	0.370564	0.352025	0.36	0.343189	0.341387	0.365625	0.378549	0.351522	0.355789	0.342105	0.344681	0.347267	0.341595	0.322785	0.283598	0.27027	0.3	0.30303	0.256276	0.303571	0.30095	0.308977	0.335782	0.281675	0.334382	0.312042	0.295597	0.314136	0.302869	0.291405	0.268344	0.312762	0.297185	0.267708	0.32881	0.271579	0.328694	0.311371	0.298209	0.295597
Na104	JF	0.344717	0.352564	0.352188	0.356297	0.35477	0.356531	0.367347	0.349308	0.384697	0.342133	0.361884	0.354144	0.35439	0.353191	0.3612	0.362272	0.347686	0.339744	0.362162	0.389554	0.333698	0.344791	0.275862	0.311371	0.289588	0.291355	0.28328	0.308761	0.308934	0.302966	0.330835	0.326203	0.342246	0.289979	0.317256	0.328358	0.305616	0.287846	0.290909	0.317647	0.290598	0.304995	0.321277	0.284632	0.276503	0.295455	0.261853	0.286631
Na91	JF	0.348936	0.366347	0.361996	0.375134	0.373134	0.361022	0.360428	0.340403	0.360465	0.333333	0.342918	0.336549	0.339723	0.368922	0.371672	0.360638	0.369264	0.356531	0.363832	0.367281	0.367213	0.349359	0.253219	0.266103	0.255113	0.286017	0.217622	0.281915	0.287245	0.315401	0.321619	0.313163	0.363927	0.303932	0.331557	0.348195	0.330097	0.306297	0.3127	0.326249	0.31881	0.319915	0.335813	0.311563	0.306034	0.29329	0.273118	0.289979
Na103	JF	0.363445	0.365931	0.370021	0.35631	0.363636	0.353066	0.349206	0.351522	0.357068	0.344433	0.367756	0.362288	0.357218	0.379707	0.362869	0.368143	0.344974	0.356614	0.361497	0.368196	0.36246	0.337197	0.257447	0.286311	0.287234	0.287513	0.316842	0.333684	0.278602	0.303983	0.335436	0.318993	0.349474	0.284211	0.324552	0.362304	0.313099	0.296414	0.314346	0.298523	0.309549	0.303347	0.338574	0.284656	0.308602	0.30235	0.278252	0.245005
Mi47	JF	0.348233	0.359667	0.34751	0.364113	0.367432	0.363636	0.35288	0.366183	0.363354	0.342945	0.357367	0.343816	0.351042	0.362978	0.356621	0.35625	0.347962	0.345188	0.345992	0.384127	0.376471	0.358787	0.241343	0.242019	0.258947	0.259834	0.335766	0.328125	0.273585	0.316443	0.322581	0.320872	0.35343	0.271028	0.330905	0.350987	0.320675	0.268191	0.30385	0.309053	0.284974	0.298862	0.319171	0.292453	0.324123	0.311441	0.281217	0.258333
Na83	JF	0.3926	0.406379	0.37641	0.390041	0.416322	0.376289	0.376677	0.390769	0.384458	0.370672	0.380805	0.402073	0.397938	0.37871	0.405573	0.412551	0.367601	0.36853	0.365163	0.361635	0.371156	0.358333	0.30385	0.316274	0.310021	0.308325	0.347781	0.322348	0.306334	0.303992	0.333333	0.323045	0.333677	0.309035	0.31334	0.304214	0.295099	0.325077	0.325413	0.31134	0.321686	0.307692	0.318602	0.305527	0.342827	0.321803	0.351579	0.328482
Na112	MIS (EF*JF)	0.360332	0.367708	0.364865	0.368973	0.37931	0.358038	0.369906	0.365047	0.370217	0.360453	0.369906	0.370681	0.372529	0.3706	0.408142	0.388137	0.349423	0.332285	0.340764	0.357827	0.349036	0.359029	0.302424	0.317805	0.323126	0.318795	0.319372	0.307292	0.317227	0.28882	0.3125	0.327424	0.311065	0.305296	0.294056	0.289282	0.287368	0.321503	0.325314	0.277372	0.309053	0.308411	0.320499	0.322785	0.332262	0.309245	0.33758	0.336134
Na57	MIS (MD*JF)	0.358101	0.36646	0.343653	0.340271	0.366563	0.360996	0.359667	0.360453	0.38335	0.347648	0.369948	0.345473	0.348861	0.378601	0.376166	0.376947	0.358038	0.331942	0.349894	0.337909	0.349308	0.336831	0.298117	0.318275	0.326702	0.333677	0.313278	0.327141	0.31348	0.330247	0.330228	0.329886	0.357808	0.327479	0.325389	0.307216	0.31348	0.31399	0.328141	0.331606	0.319258	0.325797	0.335736	0.32563	0.303838	0.321014	0.322105	0.326042
Na4	JF	0.403397	0.393617	0.389183	0.38651	0.398721	0.374468	0.386581	0.388771	0.412447	0.397692	0.395745	0.378869	0.383227	0.385835	0.415335	0.414088	0.37045	0.337607	0.357838	0.354595	0.355191	0.353763	0.290011	0.310127	0.317546	0.31746	0.315287	0.304025	0.302674	0.322445	0.335813	0.288747	0.31741	0.313892	0.276302	0.236287	0.281886	0.31881	0.300106	0.302869	0.312831	0.296296	0.33545	0.334409	0.34024	0.336216	0.325782	0.328709
Na92	JF	0.391079	0.3946	0.389234	0.382845	0.387904	0.384134	0.38558	0.377456	0.393595	0.378601	0.380605	0.374477	0.379418	0.391934	0.40625	0.39501	0.357367	0.344503	0.365079	0.362288	0.347919	0.368697	0.288562	0.306101	0.32	0.3361	0.328109	0.298958	0.315845	0.318511	0.329167	0.31568	0.34891	0.317757	0.301769	0.302999	0.286617	0.313929	0.327424	0.298755	0.333333	0.329897	0.324017	0.323158	0.34188	0.321693	0.347826	0.336126
Na95	JF	0.410309	0.385093	0.376033	0.377339	0.381988	0.388199	0.386929	0.38826	0.402464	0.376278	0.397927	0.389178	0.389866	0.381687	0.406639	0.391485	0.391667	0.37422	0.384372	0.38226	0.391258	0.373822	0.284222	0.279835	0.308176	0.302062	0.298337	0.267839	0.341336	0.294239	0.34058	0.297521	0.316116	0.317477	0.293568	0.302781	0.29171	0.326087	0.2921	0.290155	0.303406	0.296715	0.321281	0.339642	0.350691	0.31679	0.334741	0.347237
Na94	MIS (MD*JF)	0.381347	0.387331	0.365424	0.378125	0.382292	0.382536	0.370833	0.385729	0.405155	0.395683	0.396875	0.392894	0.393562	0.421488	0.379167	0.386458	0.390167	0.363636	0.376059	0.370763	0.372465	0.368421	0.286765	0.320949	0.317895	0.314315	0.308333	0.263975	0.34979	0.366736	0.345114	0.330218	0.338542	0.333333	0.330553	0.305383	0.344573	0.338877	0.334378	0.344433	0.343361	0.326784	0.354404	0.340717	0.339381	0.314619	0.338641	0.342437
Na106	JF	0.387734	0.401247	0.372793	0.382199	0.386056	0.391892	0.381894	0.381988	0.371251	0.368692	0.36952	0.391623	0.394381	0.381988	0.378519	0.39605	0.388715	0.361546	0.375264	0.375	0.367238	0.370526	0.325973	0.329886	0.329114	0.331256	0.334375	0.324324	0.334732	0.304124	0.328125	0.32154	0.314583	0.31399	0.303125	0.298755	0.278654	0.318087	0.340956	0.284232	0.324689	0.306418	0.328157	0.349842	0.367412	0.328405	0.345339	0.360587
Na80	JF	0.380952	0.366839	0.371251	0.374739	0.367983	0.376947	0.366667	0.380412	0.385567	0.357949	0.37487	0.368092	0.369565	0.355967	0.392523	0.377847	0.370177	0.36875	0.379747	0.381356	0.376068	0.398109	0.310924	0.330587	0.32319	0.327141	0.349272	0.324689	0.316946	0.32888	0.276398	0.309204	0.296794	0.277034	0.295218	0.317853	0.299163	0.286902	0.317805	0.277893	0.318511	0.323711	0.315735	0.346275	0.350691	0.322105	0.364308	0.350365
Na66	JF	0.370717	0.369295	0.364108	0.392034	0.386458	0.396875	0.399374	0.367769	0.365702	0.36074	0.366006	0.366876	0.369407	0.382627	0.391259	0.380311	0.379707	0.384937	0.390476	0.367021	0.370053	0.386723	0.311579	0.323681	0.325238	0.329522	0.337513	0.326382	0.318658	0.31095	0.276507	0.300416	0.279917	0.287487	0.321839	0.340249	0.313354	0.315954	0.323929	0.305699	0.341286	0.311272	0.331263	0.332278	0.345416	0.318519	0.349206	0.342078
Na30	JF	0.36864	0.390041	0.377593	0.390576	0.39501	0.387734	0.395203	0.390496	0.382231	0.371399	0.372917	0.372117	0.37565	0.376033	0.413542	0.371102	0.385177	0.394984	0.384127	0.363443	0.381156	0.399579	0.322479	0.333678	0.324211	0.320207	0.354839	0.328824	0.332282	0.329545	0.320166	0.32154	0.302495	0.301867	0.322211	0.340933	0.317176	0.355208	0.333681	0.298755	0.351967	0.318182	0.332645	0.324211	0.366347	0.351637	0.35865	0.354603
Ho110	MD	0.361768	0.368313	0.337782	0.337824	0.361944	0.365702	0.354037	0.362051	0.362334	0.353721	0.374613	0.365145	0.362887	0.370522	0.362229	0.377709	0.372285	0.384456	0.375523	0.372508	0.368922	0.365625	0.344468	0.345996	0.344503	0.342268	0.364293	0.354339	0.35625	0.364103	0.370485	0.357364	0.372934	0.355005	0.34472	0.375128	0.353187	0.361197	0.362409	0.358471	0.365602	0.36037	0.356629	0.358038	0.35911	0.378151	0.355277	0.363448
Ho104	MD	0.352156	0.361396	0.324103	0.333333	0.363261	0.357732	0.355372	0.362986	0.382022	0.356707	0.38208	0.362978	0.364476	0.375894	0.362513	0.372812	0.371251	0.384298	0.353187	0.385983	0.371036	0.341969	0.335417	0.341538	0.343783	0.33642	0.367389	0.345717	0.332986	0.36131	0.34465	0.359712	0.365979	0.330587	0.352637	0.373073	0.357664	0.352577	0.357513	0.358101	0.352881	0.349385	0.373717	0.335759	0.353066	0.372117	0.352142	0.375909
Na25	MD	0.353608	0.353973	0.355601	0.350312	0.377709	0.353671	0.34715	0.351129	0.36	0.343558	0.350932	0.349272	0.348501	0.36037	0.357069	0.362978	0.351295	0.353368	0.332282	0.364496	0.335813	0.346555	0.349687	0.361111	0.359833	0.35567	0.317427	0.370868	0.345511	0.35729	0.362887	0.358763	0.369072	0.352273	0.350932	0.369072	0.348326	0.358178	0.354102	0.348861	0.352577	0.356629	0.348095	0.330544	0.346766	0.327368	0.346681	0.355579
J1383	MD	0.37461	0.379167	0.393562	0.386149	0.385177	0.382046	0.3814	0.394191	0.394002	0.403708	0.398119	0.392857	0.392484	0.374741	0.394572	0.38125	0.381551	0.353556	0.367476	0.371156	0.38131	0.352261	0.365648	0.365524	0.384534	0.378519	0.338912	0.373041	0.382911	0.354772	0.387904	0.379167	0.375131	0.362213	0.35595	0.369792	0.362963	0.358038	0.365163	0.370951	0.39375	0.375909	0.350312	0.339662	0.359743	0.352068	0.371945	0.377239
J1539	MD	0.373967	0.350569	0.372934	0.359375	0.360996	0.358178	0.363448	0.352214	0.392197	0.366428	0.361284	0.360707	0.358471	0.363543	0.38342	0.389234	0.376042	0.33264	0.347368	0.368143	0.346852	0.330208	0.31348	0.324769	0.329486	0.338843	0.310881	0.313725	0.344108	0.332991	0.342268	0.346791	0.339212	0.322981	0.312241	0.34433	0.321091	0.316062	0.328482	0.333679	0.323013	0.329557	0.331959	0.322513	0.319577	0.332982	0.325581	0.341311
Na99	MD	0.362395	0.35084	0.362683	0.367865	0.353684	0.358272	0.365364	0.351464	0.373041	0.350312	0.360379	0.361905	0.359621	0.386625	0.377101	0.381703	0.39557	0.356164	0.340021	0.345745	0.353132	0.376321	0.335456	0.336117	0.337247	0.3449	0.37605	0.345263	0.343552	0.346917	0.341746	0.334385	0.367756	0.337539	0.355861	0.346275	0.336528	0.348421	0.357294	0.344937	0.362395	0.34555	0.342767	0.349576	0.349359	0.340085	0.371398	0.3717
Na74	MD	0.351434	0.353546	0.351129	0.36157	0.357069	0.359053	0.368041	0.337079	0.372449	0.347561	0.358393	0.346791	0.346708	0.383436	0.398558	0.373196	0.376812	0.377456	0.365828	0.385983	0.381607	0.366667	0.341667	0.379734	0.386861	0.379239	0.351909	0.36214	0.35692	0.354145	0.365602	0.368313	0.393814	0.372812	0.381443	0.355169	0.366285	0.360453	0.362319	0.380805	0.375514	0.377049	0.362423	0.347237	0.341799	0.359539	0.363064	0.346154
JC-038	MD	0.382934	0.372529	0.356179	0.353992	0.369906	0.365726	0.361635	0.372021	0.377202	0.353608	0.386625	0.362683	0.364301	0.38342	0.38999	0.381002	0.375523	0.372117	0.382821	0.367975	0.341542	0.376705	0.312236	0.334372	0.324868	0.319415	0.344828	0.34205	0.308746	0.316719	0.332985	0.337852	0.356621	0.340648	0.355346	0.344075	0.334038	0.338912	0.347324	0.329854	0.340625	0.3361	0.330561	0.336143	0.328358	0.349257	0.342495	0.36478
JC-028	MD	0.378378	0.363825	0.351351	0.350472	0.371339	0.364681	0.359162	0.372671	0.372671	0.355304	0.377871	0.351522	0.353862	0.388601	0.392075	0.369135	0.379058	0.377358	0.397884	0.367196	0.357985	0.379455	0.315068	0.337137	0.334038	0.331595	0.346555	0.345873	0.308746	0.32228	0.34238	0.348279	0.364964	0.341693	0.362304	0.347871	0.328767	0.341693	0.353249	0.335766	0.343392	0.34715	0.33541	0.335789	0.340064	0.366914	0.341799	0.361635
JC-037	MD	0.37461	0.368366	0.356549	0.352201	0.357367	0.376569	0.372775	0.362033	0.378238	0.345361	0.376827	0.348008	0.351408	0.395445	0.388309	0.375391	0.357741	0.353927	0.377778	0.363057	0.360129	0.362395	0.295359	0.323651	0.319577	0.315954	0.343096	0.339603	0.303477	0.31568	0.327424	0.32154	0.344468	0.321503	0.34555	0.341311	0.319958	0.327064	0.337526	0.327064	0.343392	0.33195	0.331946	0.338251	0.336179	0.349257	0.331924	0.361257
J1417	MD	0.297655	0.339468	0.283384	0.289825	0.328205	0.322051	0.32888	0.353001	0.367886	0.335693	0.362334	0.317901	0.318321	0.36826	0.308086	0.373333	0.337113	0.354274	0.342738	0.356322	0.360379	0.331606	0.340249	0.349643	0.332988	0.345603	0.333333	0.345957	0.34058	0.361139	0.32377	0.340491	0.359631	0.341189	0.362423	0.359918	0.369565	0.33641	0.352577	0.36168	0.354443	0.329939	0.340122	0.308411	0.325606	0.344828	0.324268	0.337824
Ho52	MD	0.311609	0.354082	0.260692	0.289528	0.327869	0.341189	0.341889	0.335025	0.351626	0.316481	0.358607	0.331617	0.338792	0.359756	0.299591	0.362051	0.359423	0.365602	0.348643	0.368861	0.360379	0.35544	0.361658	0.363544	0.352332	0.360204	0.348765	0.379098	0.360248	0.364191	0.348004	0.362615	0.369498	0.35824	0.377049	0.385481	0.375388	0.35041	0.371399	0.380757	0.366701	0.352642	0.356053	0.320872	0.356164	0.35975	0.346234	0.375776
Ho57	MD	0.327515	0.32888	0.318275	0.300931	0.327141	0.351184	0.333333	0.367076	0.399387	0.327569	0.361197	0.335062	0.334021	0.352459	0.315789	0.346749	0.342679	0.342324	0.335436	0.360673	0.352068	0.335073	0.367708	0.350769	0.368861	0.356996	0.339896	0.379381	0.348643	0.338115	0.35567	0.329557	0.357438	0.357732	0.364012	0.390947	0.352142	0.350207	0.35166	0.359133	0.335391	0.320697	0.373073	0.32113	0.338641	0.324921	0.341412	0.358707
J1706	MD	0.336161	0.328374	0.28617	0.304813	0.321199	0.336887	0.335829	0.352068	0.365079	0.323158	0.355011	0.322961	0.325186	0.342857	0.330128	0.361793	0.369495	0.377682	0.357998	0.376906	0.334433	0.358225	0.339459	0.341826	0.327194	0.347919	0.319742	0.344385	0.341963	0.337222	0.357524	0.340085	0.371123	0.347919	0.354701	0.363152	0.351672	0.33191	0.347267	0.366738	0.346482	0.331217	0.328374	0.300541	0.349835	0.342733	0.317339	0.349892
Ho68	MD	0.314985	0.366701	0.3	0.289825	0.349744	0.345641	0.348049	0.374364	0.346545	0.331648	0.347336	0.324408	0.325486	0.371951	0.360287	0.384221	0.359794	0.381443	0.38349	0.395397	0.367756	0.356846	0.360996	0.367617	0.35166	0.362986	0.36214	0.389344	0.356477	0.375381	0.364103	0.359918	0.366154	0.356192	0.369231	0.364008	0.361658	0.356557	0.360453	0.366428	0.35102	0.339776	0.363174	0.351351	0.354057	0.353862	0.357741	0.354404
Ho106	MD	0.319672	0.339487	0.293756	0.31095	0.342268	0.338493	0.327818	0.358896	0.366053	0.342828	0.346392	0.311272	0.31038	0.358529	0.343975	0.376289	0.341969	0.354037	0.336478	0.34979	0.346398	0.35	0.35975	0.341538	0.354232	0.358025	0.340228	0.366357	0.354839	0.372951	0.352214	0.337102	0.355304	0.358393	0.359133	0.366906	0.372529	0.341589	0.353368	0.371782	0.356263	0.337423	0.350051	0.346555	0.360551	0.348374	0.336134	0.338877
JC-036	MD	0.329534	0.364767	0.332298	0.332288	0.370833	0.359375	0.356621	0.359794	0.353608	0.344296	0.351717	0.321503	0.322614	0.386831	0.3946	0.375519	0.37931	0.378265	0.366138	0.370763	0.374332	0.345588	0.345263	0.337125	0.332282	0.34472	0.350052	0.355879	0.342078	0.355372	0.364486	0.354037	0.361371	0.335062	0.362878	0.353368	0.355415	0.342352	0.358412	0.355809	0.360248	0.33781	0.356405	0.328421	0.3394	0.347458	0.338608	0.358491
Na109	MD	0.347648	0.34359	0.33095	0.334021	0.360082	0.357364	0.349845	0.35102	0.370408	0.353299	0.353546	0.319588	0.323077	0.368367	0.347379	0.356996	0.36091	0.376422	0.362304	0.354298	0.364021	0.358255	0.354839	0.36373	0.34375	0.342564	0.336777	0.358684	0.354772	0.366327	0.347379	0.355236	0.366906	0.350103	0.366255	0.377687	0.376299	0.362513	0.372549	0.371399	0.352459	0.346585	0.366428	0.332292	0.343189	0.349057	0.338574	0.355809
Na9	MD	0.354806	0.389344	0.349028	0.367389	0.361768	0.374486	0.372165	0.374108	0.38634	0.36714	0.364851	0.36157	0.359343	0.377166	0.359053	0.361111	0.359876	0.341942	0.365445	0.344503	0.3717	0.366944	0.326403	0.342536	0.340956	0.348361	0.339856	0.352881	0.32918	0.344581	0.368313	0.36653	0.367284	0.342916	0.341916	0.349385	0.342352	0.359053	0.349535	0.345005	0.334359	0.343207	0.348004	0.33125	0.341077	0.332636	0.348374	0.35514
Na17	MD	0.348049	0.355601	0.33641	0.354037	0.349845	0.345005	0.350207	0.354806	0.364286	0.361139	0.352577	0.326784	0.331963	0.371808	0.356334	0.363543	0.371636	0.352637	0.355346	0.368311	0.360847	0.363542	0.332292	0.33641	0.344108	0.341213	0.328512	0.352214	0.337838	0.355533	0.358393	0.359343	0.347423	0.355304	0.375	0.386434	0.383733	0.348454	0.357513	0.366357	0.360082	0.343238	0.352156	0.345833	0.353814	0.34696	0.346639	0.364486
Na58	MD	0.373593	0.365128	0.347648	0.360165	0.363169	0.35729	0.376543	0.329928	0.359105	0.371197	0.339487	0.342945	0.345287	0.35474	0.36653	0.37885	0.390496	0.37037	0.364681	0.390397	0.362196	0.366563	0.349948	0.356851	0.37122	0.36345	0.341916	0.351795	0.366839	0.359837	0.372951	0.361026	0.368313	0.361768	0.375901	0.389344	0.351717	0.368313	0.363636	0.354274	0.368583	0.346626	0.353484	0.332986	0.342827	0.356695	0.349057	0.367876
JC-054	MD	0.353783	0.34359	0.321757	0.329557	0.329218	0.346708	0.351546	0.349287	0.355759	0.359026	0.348049	0.345005	0.345287	0.350663	0.341538	0.372045	0.354705	0.355372	0.348691	0.348691	0.35518	0.346833	0.340602	0.345957	0.348958	0.353846	0.320949	0.362423	0.355809	0.357508	0.368205	0.372308	0.361396	0.345324	0.360453	0.366154	0.347193	0.339856	0.368149	0.373841	0.346667	0.357508	0.360287	0.328824	0.341412	0.334031	0.336831	0.32918
Na86	MD	0.365128	0.368583	0.354145	0.370217	0.36701	0.380021	0.376289	0.352098	0.363914	0.371951	0.378351	0.343685	0.346708	0.369765	0.367934	0.369342	0.367876	0.33092	0.349423	0.356092	0.372881	0.351042	0.363542	0.383197	0.377477	0.380267	0.343685	0.371782	0.354839	0.3381	0.364198	0.386434	0.38826	0.364851	0.367769	0.38501	0.356621	0.353608	0.371251	0.368313	0.386434	0.380757	0.361396	0.34238	0.337924	0.363445	0.355789	0.364583
JC-064	MD	0.356774	0.374741	0.338493	0.330553	0.377985	0.363731	0.356549	0.36701	0.373457	0.335041	0.341641	0.330898	0.327103	0.374227	0.377593	0.373444	0.375131	0.35625	0.358351	0.357294	0.384205	0.354669	0.334031	0.354274	0.35084	0.342296	0.327443	0.343685	0.344503	0.339856	0.337125	0.331606	0.356179	0.348187	0.367983	0.372021	0.345588	0.354102	0.365625	0.379024	0.36091	0.342268	0.327818	0.359621	0.325879	0.323126	0.353128	0.339267
J1698	MD	0.355579	0.362971	0.355579	0.362105	0.366876	0.361257	0.357817	0.341667	0.365245	0.35544	0.355719	0.343849	0.343783	0.365904	0.346597	0.374477	0.347003	0.336831	0.337938	0.345745	0.336921	0.337924	0.329114	0.347237	0.352442	0.353187	0.327024	0.374214	0.345992	0.348233	0.348691	0.360879	0.365163	0.349738	0.37224	0.380753	0.360551	0.342767	0.346681	0.362015	0.357442	0.355579	0.344142	0.324496	0.346939	0.332265	0.345784	0.345301
JC-002	MD	0.353061	0.355465	0.349643	0.366255	0.387692	0.371282	0.36074	0.34248	0.340102	0.355263	0.350769	0.339506	0.335378	0.359756	0.365031	0.355533	0.389918	0.339157	0.345833	0.358707	0.355789	0.348501	0.352332	0.358818	0.368257	0.369765	0.324074	0.370902	0.356108	0.344196	0.348315	0.3524	0.371546	0.360287	0.358684	0.348671	0.342324	0.344615	0.345679	0.370256	0.364008	0.357434	0.346939	0.344398	0.327713	0.350731	0.321839	0.342296
Na7	MD	0.338446	0.356557	0.346981	0.326804	0.359053	0.356629	0.367662	0.357798	0.36558	0.344828	0.345324	0.308884	0.308008	0.326531	0.371017	0.373457	0.354339	0.356037	0.339958	0.373041	0.357973	0.35343	0.350987	0.347959	0.352025	0.355533	0.337796	0.366154	0.34751	0.344898	0.344296	0.369231	0.352881	0.343943	0.368692	0.358896	0.358628	0.332991	0.359504	0.363169	0.348718	0.34525	0.337769	0.336108	0.331573	0.336468	0.34696	0.34751
Na62	MD	0.348671	0.340839	0.348671	0.329897	0.350823	0.363823	0.362513	0.355397	0.362157	0.341785	0.341889	0.331269	0.328542	0.35102	0.36961	0.381295	0.342975	0.339175	0.33159	0.361169	0.356237	0.350622	0.352025	0.349336	0.358255	0.356557	0.322016	0.374359	0.359294	0.332653	0.353183	0.358974	0.366906	0.350103	0.364573	0.368744	0.35343	0.351852	0.358471	0.360082	0.355897	0.34525	0.337769	0.320833	0.322785	0.317277	0.335782	0.336449
Na81	MD	0.340513	0.354209	0.342213	0.342975	0.357069	0.351546	0.353306	0.345603	0.3524	0.339776	0.33299	0.315026	0.314109	0.353122	0.371782	0.371517	0.349585	0.335404	0.323529	0.367261	0.346398	0.349322	0.345473	0.345641	0.352818	0.355601	0.330228	0.356334	0.354536	0.337769	0.358393	0.371399	0.373841	0.352577	0.355372	0.353183	0.355879	0.340557	0.356108	0.356701	0.341213	0.339139	0.350769	0.337161	0.337222	0.335084	0.354364	0.341667
Na71	MD	0.329569	0.336074	0.322051	0.328157	0.353973	0.356701	0.338843	0.338446	0.33095	0.331638	0.358763	0.332298	0.333333	0.363636	0.355304	0.361483	0.359876	0.364293	0.351464	0.356322	0.341438	0.369678	0.300728	0.318648	0.329154	0.328189	0.348454	0.336082	0.306653	0.317623	0.313079	0.329908	0.338144	0.303498	0.335057	0.336756	0.323958	0.315139	0.331606	0.335397	0.330247	0.314549	0.319302	0.301455	0.355932	0.337866	0.375916	0.364486
Mi88	MD	0.335079	0.339267	0.335073	0.338608	0.355789	0.337539	0.344573	0.335417	0.340271	0.328838	0.336831	0.332632	0.32914	0.369792	0.350105	0.348008	0.362776	0.357518	0.342189	0.359574	0.351672	0.357595	0.323061	0.321839	0.333689	0.334382	0.355415	0.330882	0.314286	0.31348	0.320755	0.340671	0.336488	0.317227	0.331224	0.328796	0.327311	0.322141	0.337209	0.322105	0.316894	0.318704	0.32356	0.338282	0.344828	0.335821	0.355011	0.35873
Na102	MD	0.340933	0.352697	0.336439	0.335073	0.338542	0.348595	0.35975	0.353973	0.370103	0.352156	0.344433	0.329154	0.328141	0.391753	0.35343	0.369023	0.356322	0.359375	0.345992	0.364979	0.341853	0.349423	0.304942	0.327122	0.330169	0.327103	0.343066	0.32154	0.32319	0.328852	0.317048	0.327122	0.341996	0.303534	0.336117	0.354772	0.321053	0.33923	0.341004	0.322581	0.328497	0.31334	0.325052	0.327749	0.350053	0.320975	0.357294	0.35251
Na32	MD	0.315562	0.298701	0.311143	0.296943	0.306802	0.29683	0.318314	0.29023	0.313218	0.282235	0.306802	0.300435	0.301013	0.307914	0.344428	0.337209	0.307918	0.296243	0.288035	0.299259	0.272455	0.278351	0.225806	0.25289	0.251101	0.25254	0.268613	0.285922	0.236496	0.256484	0.257642	0.275362	0.294891	0.244186	0.288406	0.292151	0.270864	0.248186	0.260553	0.253275	0.246377	0.264748	0.25974	0.248164	0.212481	0.259205	0.266962	0.27193
Na29	MD	0.358842	0.370332	0.338843	0.345151	0.364204	0.335759	0.325	0.329557	0.364198	0.334698	0.352332	0.320872	0.323013	0.384774	0.376947	0.351351	0.364301	0.375	0.34778	0.358351	0.360341	0.335084	0.352632	0.369835	0.357895	0.351295	0.344108	0.374481	0.362971	0.372165	0.345794	0.36853	0.371102	0.35166	0.370062	0.361197	0.367647	0.358628	0.377871	0.347555	0.353734	0.360165	0.338509	0.325263	0.31016	0.326984	0.336508	0.351832
Na54	MD	0.345041	0.353734	0.34265	0.328467	0.336108	0.344075	0.346875	0.359794	0.374871	0.327869	0.344756	0.331942	0.328838	0.358763	0.37526	0.345473	0.330898	0.330898	0.349206	0.338983	0.355769	0.333333	0.330526	0.357808	0.352632	0.358178	0.321875	0.370332	0.328437	0.355005	0.360707	0.353734	0.372407	0.340956	0.361082	0.366081	0.353992	0.355509	0.358333	0.347193	0.336439	0.340909	0.349174	0.311579	0.309091	0.32207	0.325926	0.339979
Na98	MD	0.318284	0.328426	0.321631	0.322691	0.32537	0.345805	0.346985	0.327314	0.343082	0.336689	0.320091	0.32151	0.320455	0.350225	0.357548	0.331818	0.334475	0.332571	0.323699	0.355736	0.343057	0.342135	0.320321	0.336343	0.342105	0.342792	0.313927	0.342045	0.332951	0.334086	0.334467	0.334847	0.360227	0.332577	0.362912	0.345763	0.333333	0.33713	0.348917	0.339773	0.327684	0.331454	0.346501	0.311494	0.306977	0.320186	0.32448	0.322989
Na41	MD	0.346473	0.345114	0.346473	0.341004	0.347599	0.35975	0.370564	0.361284	0.364293	0.356629	0.355879	0.341336	0.343361	0.380165	0.369407	0.367708	0.368973	0.361169	0.351695	0.360169	0.352248	0.340358	0.346316	0.362319	0.339305	0.356179	0.33159	0.351042	0.346275	0.349535	0.347555	0.371755	0.388542	0.360707	0.364301	0.358921	0.35654	0.348643	0.359457	0.352818	0.343392	0.345756	0.347871	0.299894	0.32227	0.340764	0.334395	0.333333
Na55	MD	0.334018	0.349485	0.322348	0.314315	0.327122	0.337125	0.346114	0.344969	0.336066	0.332653	0.34333	0.326403	0.328512	0.365503	0.355372	0.349896	0.345114	0.3361	0.356164	0.355789	0.34644	0.334728	0.343096	0.353546	0.361546	0.362513	0.327103	0.364669	0.329498	0.364103	0.34814	0.357732	0.377847	0.342621	0.381347	0.369722	0.355579	0.33781	0.349272	0.336091	0.349845	0.341213	0.347737	0.310669	0.298936	0.320715	0.330169	0.330199
Na13	MD	0.333333	0.327198	0.297242	0.292181	0.328542	0.33641	0.339157	0.356415	0.345528	0.334008	0.333333	0.317526	0.320697	0.37233	0.342213	0.352156	0.356334	0.359423	0.351775	0.364017	0.354057	0.352697	0.348548	0.356779	0.349223	0.360572	0.330587	0.359631	0.339212	0.355036	0.341538	0.357873	0.37269	0.34391	0.38335	0.384065	0.359959	0.347692	0.36701	0.366154	0.365404	0.349643	0.342857	0.313929	0.330169	0.322547	0.33089	0.33886
JC-046	MD	0.364008	0.354508	0.337755	0.336082	0.350462	0.357657	0.371782	0.335031	0.374745	0.33536	0.360656	0.335391	0.333675	0.35874	0.361026	0.388718	0.379773	0.358763	0.354232	0.363636	0.353376	0.352697	0.348233	0.362615	0.350312	0.354145	0.328527	0.345996	0.353671	0.376531	0.380513	0.374233	0.38359	0.375	0.350462	0.362615	0.360622	0.35149	0.357732	0.371017	0.366053	0.382263	0.3524	0.316008	0.315068	0.330544	0.344828	0.346432
JC-014	MD	0.335041	0.346667	0.318321	0.315083	0.355304	0.351852	0.349845	0.347648	0.360204	0.331301	0.353909	0.346074	0.344969	0.364934	0.347692	0.345679	0.352637	0.342621	0.337866	0.32914	0.370644	0.368366	0.342352	0.351738	0.357292	0.350769	0.329545	0.352214	0.338174	0.356486	0.37269	0.360656	0.365879	0.35729	0.352941	0.35041	0.353734	0.326132	0.345717	0.360082	0.354872	0.3524	0.327533	0.313215	0.321693	0.314465	0.33159	0.352332
JC-050	MD	0.347648	0.341189	0.326864	0.337113	0.372045	0.352881	0.345005	0.342508	0.363914	0.329615	0.343268	0.326109	0.324103	0.35947	0.361396	0.354209	0.354339	0.330928	0.365726	0.357068	0.349474	0.345114	0.317757	0.336057	0.342708	0.339487	0.337113	0.341564	0.336788	0.344229	0.36653	0.35041	0.362423	0.347692	0.353608	0.36	0.353063	0.355967	0.358393	0.355601	0.35824	0.341837	0.344229	0.317378	0.32735	0.329843	0.332636	0.330913
Na60	MD	0.341513	0.355533	0.324463	0.316495	0.339506	0.335046	0.349125	0.350305	0.354018	0.330294	0.353183	0.338144	0.336066	0.365306	0.361026	0.363169	0.349535	0.313017	0.334031	0.345912	0.346357	0.316719	0.337487	0.341513	0.344433	0.349385	0.316821	0.354209	0.341996	0.335714	0.341538	0.337436	0.362423	0.341213	0.364573	0.355169	0.335759	0.350823	0.342621	0.347737	0.339487	0.33095	0.352098	0.315625	0.312566	0.312762	0.32319	0.31568
Na69	MD	0.341615	0.318135	0.311594	0.303758	0.345833	0.344433	0.344108	0.336777	0.365979	0.330595	0.337838	0.310488	0.307453	0.360825	0.369678	0.371488	0.349372	0.34238	0.330508	0.347458	0.346154	0.336842	0.321767	0.328512	0.334737	0.336439	0.310345	0.332295	0.33893	0.340557	0.355809	0.353368	0.37422	0.344756	0.354167	0.345398	0.346639	0.340625	0.348643	0.355509	0.357884	0.34814	0.336439	0.297155	0.321962	0.307529	0.319577	0.326702
Na65	MD	0.349794	0.330587	0.314491	0.335062	0.336091	0.346074	0.349896	0.356923	0.365404	0.332314	0.363261	0.341969	0.343975	0.368098	0.378741	0.372165	0.36853	0.356774	0.350418	0.373822	0.359788	0.359001	0.283629	0.306667	0.310669	0.30896	0.33092	0.311272	0.327784	0.327869	0.333333	0.3107	0.33781	0.316169	0.337474	0.334018	0.334027	0.335744	0.32228	0.316116	0.339856	0.32	0.332991	0.315954	0.339683	0.333333	0.337866	0.356179
Na72	MIS (MD*JF)	0.38105	0.356701	0.346035	0.357217	0.350569	0.364669	0.362978	0.349744	0.358607	0.330612	0.361284	0.357884	0.356037	0.364476	0.364293	0.384933	0.318087	0.319502	0.337895	0.318565	0.328025	0.334029	0.29927	0.311088	0.331937	0.337796	0.299793	0.316116	0.317328	0.302564	0.332647	0.320949	0.340206	0.31038	0.321613	0.30999	0.299163	0.31405	0.291494	0.302999	0.311728	0.332308	0.334362	0.303983	0.308263	0.295789	0.328782	0.309053
J1707	MIS (MD*JF)	0.356334	0.332301	0.327852	0.326064	0.357808	0.35124	0.351603	0.348407	0.358607	0.32449	0.345717	0.334715	0.329897	0.346667	0.362603	0.349845	0.339564	0.325389	0.318612	0.318277	0.337222	0.31804	0.304484	0.324769	0.32636	0.336082	0.293388	0.317199	0.313929	0.294479	0.303811	0.319258	0.310309	0.291152	0.29515	0.293333	0.286013	0.283058	0.298862	0.270186	0.297741	0.308325	0.311728	0.288401	0.30582	0.261555	0.302105	0.30945
Mi83	MD	0.356037	0.32575	0.33781	0.346875	0.356846	0.359959	0.35447	0.32268	0.356334	0.340513	0.354102	0.330553	0.326425	0.335391	0.350622	0.346114	0.32881	0.349948	0.320337	0.328405	0.309574	0.313025	0.321803	0.340206	0.340694	0.338159	0.295525	0.330913	0.327749	0.334021	0.345078	0.337474	0.34891	0.319171	0.35796	0.361658	0.332282	0.33057	0.337149	0.345794	0.335404	0.348454	0.340228	0.297269	0.312367	0.293869	0.314286	0.321466
Mi29SRR	MD	0.356486	0.324463	0.343558	0.352577	0.36345	0.362051	0.356629	0.331295	0.357434	0.341785	0.35729	0.336082	0.331967	0.338759	0.352156	0.348361	0.331269	0.352156	0.322917	0.32951	0.316122	0.320872	0.324689	0.341837	0.341311	0.337769	0.297325	0.334702	0.330228	0.328571	0.347692	0.340164	0.350462	0.322051	0.363823	0.366803	0.338189	0.329908	0.342945	0.348407	0.332308	0.35	0.340839	0.299065	0.311907	0.297806	0.322176	0.319876
Mi29	MD	0.346035	0.328173	0.337113	0.342679	0.353002	0.369183	0.374093	0.347737	0.368205	0.341513	0.349896	0.328482	0.326446	0.341538	0.358178	0.362603	0.378378	0.358763	0.359162	0.371069	0.375398	0.337852	0.289446	0.302469	0.301471	0.30817	0.334023	0.293264	0.307933	0.302469	0.312306	0.326446	0.321244	0.31095	0.319834	0.332645	0.309224	0.319171	0.317757	0.319171	0.309204	0.324074	0.324045	0.324268	0.311771	0.335436	0.3449	0.337852
Ho102	MD	0.334359	0.336756	0.340513	0.333333	0.345361	0.352214	0.359133	0.341513	0.364286	0.330285	0.350154	0.328157	0.325103	0.337755	0.38311	0.366255	0.353306	0.354639	0.350052	0.371996	0.350265	0.377339	0.29375	0.307692	0.314525	0.330247	0.346074	0.309598	0.316337	0.308402	0.320288	0.348407	0.330928	0.314109	0.327479	0.347379	0.31524	0.32268	0.32228	0.315789	0.314815	0.326844	0.327515	0.327083	0.326638	0.34728	0.351832	0.344756
Na56	MD	0.327473	0.315732	0.317234	0.315615	0.322296	0.33223	0.337389	0.313253	0.341731	0.304679	0.313531	0.308287	0.306931	0.35082	0.340684	0.340684	0.338154	0.326667	0.340426	0.362921	0.353741	0.316201	0.312918	0.33698	0.347778	0.349835	0.310155	0.346916	0.318535	0.338798	0.345435	0.335903	0.349171	0.320838	0.345856	0.352035	0.329241	0.326711	0.347007	0.330396	0.340659	0.344978	0.332968	0.277716	0.31377	0.30752	0.306652	0.322545
Na53	MD	0.35447	0.341667	0.330218	0.345912	0.333333	0.341336	0.346234	0.311917	0.331263	0.295572	0.29927	0.293933	0.29375	0.358549	0.352142	0.350418	0.35857	0.341028	0.343617	0.364217	0.349087	0.335095	0.316456	0.335759	0.351323	0.35	0.293501	0.338912	0.322785	0.338525	0.354603	0.335766	0.355649	0.330199	0.354603	0.350676	0.336152	0.336468	0.335436	0.339603	0.340625	0.354404	0.335759	0.300847	0.31867	0.307447	0.315902	0.334741
Na36	MD	0.363636	0.350716	0.35474	0.358393	0.377436	0.372951	0.365503	0.337398	0.362805	0.313448	0.338115	0.322348	0.319672	0.361139	0.358607	0.358607	0.334021	0.334702	0.349322	0.35975	0.355111	0.331954	0.317098	0.342508	0.339564	0.340491	0.306982	0.347648	0.336091	0.354379	0.3381	0.339468	0.351795	0.315897	0.352821	0.347293	0.351295	0.345641	0.362513	0.342916	0.333675	0.344546	0.339122	0.31639	0.3102	0.304167	0.342738	0.30817
Na100	MD	0.332981	0.330149	0.332275	0.318182	0.332268	0.334043	0.327641	0.332982	0.344937	0.325289	0.349628	0.33547	0.335813	0.346357	0.342524	0.343617	0.336898	0.324064	0.320346	0.356757	0.342077	0.313978	0.313704	0.32241	0.334049	0.336864	0.290735	0.316402	0.334764	0.335797	0.35138	0.343915	0.36383	0.335813	0.335821	0.349206	0.33942	0.323779	0.325134	0.343252	0.333333	0.313622	0.329101	0.286947	0.305011	0.306277	0.304017	0.316129
Na70	MD	0.339796	0.34525	0.33945	0.340535	0.367451	0.33709	0.336756	0.33469	0.356707	0.340081	0.348718	0.323378	0.320368	0.369919	0.372569	0.340164	0.337102	0.337782	0.354167	0.341336	0.340336	0.321244	0.320207	0.334353	0.323316	0.325843	0.313786	0.338792	0.328157	0.334012	0.333675	0.340816	0.342213	0.318321	0.347379	0.339122	0.33057	0.327179	0.345005	0.339487	0.332311	0.309572	0.339796	0.314315	0.322445	0.318372	0.323929	0.314374
Na61	MD	0.340122	0.342857	0.325534	0.342916	0.357508	0.340839	0.348718	0.345178	0.349239	0.341414	0.338792	0.32888	0.326864	0.373225	0.369121	0.338792	0.336074	0.338809	0.355208	0.34098	0.329832	0.318841	0.315735	0.341141	0.333679	0.334694	0.309353	0.345957	0.33781	0.331638	0.332311	0.340816	0.344581	0.317996	0.347692	0.344898	0.336091	0.330943	0.345679	0.332992	0.328571	0.319106	0.336049	0.318135	0.323158	0.320125	0.310021	0.320248
Na78	MD	0.333333	0.348671	0.326198	0.326824	0.350769	0.334359	0.344296	0.34588	0.355691	0.31547	0.350051	0.343268	0.343207	0.375635	0.358607	0.338462	0.35567	0.330587	0.354906	0.343424	0.353684	0.322614	0.319171	0.350663	0.343361	0.353422	0.316169	0.360656	0.327818	0.335707	0.344262	0.343207	0.367828	0.327533	0.349744	0.346272	0.339193	0.316222	0.332647	0.338809	0.316973	0.336724	0.336735	0.311526	0.299578	0.304075	0.318704	0.323681
Na38	MD	0.352391	0.349636	0.360996	0.354974	0.364964	0.359081	0.357741	0.358178	0.362319	0.335052	0.349687	0.329843	0.321875	0.366081	0.364204	0.360417	0.339623	0.332636	0.328042	0.344974	0.332262	0.304211	0.307692	0.329534	0.33123	0.337149	0.291536	0.35	0.333684	0.331606	0.344075	0.345473	0.369135	0.328125	0.353187	0.363825	0.352693	0.331595	0.351153	0.345511	0.326042	0.331606	0.341641	0.307611	0.317308	0.302548	0.33617	0.338947
Na34	MD	0.339122	0.344581	0.342508	0.352214	0.368205	0.353183	0.354938	0.342159	0.365854	0.336373	0.355897	0.335736	0.330943	0.379065	0.368475	0.354145	0.348765	0.336074	0.348279	0.347917	0.339305	0.300207	0.325726	0.358163	0.356179	0.350716	0.312757	0.348361	0.354037	0.344546	0.340839	0.344581	0.363077	0.338115	0.360082	0.366053	0.352697	0.342916	0.345361	0.340862	0.341863	0.335372	0.355465	0.323988	0.321391	0.30094	0.323222	0.337474
Na49	MD	0.333682	0.321803	0.319415	0.336488	0.353312	0.358947	0.343882	0.321875	0.339937	0.315353	0.353312	0.332278	0.333333	0.36875	0.326681	0.341746	0.352381	0.349894	0.323687	0.353255	0.344156	0.328723	0.326617	0.35251	0.349308	0.341719	0.309398	0.362395	0.322718	0.336468	0.340336	0.339979	0.349423	0.332282	0.354057	0.353249	0.337593	0.335436	0.339323	0.338251	0.331584	0.335423	0.372775	0.314164	0.325782	0.321888	0.32618	0.336518
Na43	MD	0.347781	0.351967	0.363636	0.351717	0.371369	0.372021	0.365524	0.350462	0.374101	0.35824	0.365803	0.337487	0.335057	0.369342	0.352697	0.361371	0.349322	0.345794	0.320337	0.345263	0.339019	0.330544	0.33822	0.370868	0.356467	0.353368	0.303534	0.363731	0.344142	0.354639	0.359213	0.372671	0.368257	0.347871	0.365424	0.375	0.347689	0.350987	0.354536	0.350312	0.371251	0.347423	0.364293	0.333683	0.323404	0.313953	0.337209	0.338912
Na42	MD	0.341589	0.33886	0.332301	0.334375	0.349272	0.345114	0.332292	0.328189	0.338477	0.310451	0.334025	0.315297	0.311272	0.346035	0.340933	0.32918	0.342023	0.311783	0.310782	0.309072	0.314103	0.298742	0.314795	0.334023	0.329127	0.335404	0.281543	0.327801	0.315514	0.339525	0.336788	0.336788	0.348548	0.325726	0.326743	0.327818	0.319328	0.322581	0.327064	0.330905	0.329534	0.338493	0.334023	0.313684	0.312367	0.298523	0.299046	0.32319
[truncated: 79 more columns]
