# Supplementary material for: Genetic diversity among maize (Zea mays L.) inbred lines adapted to Japanese climates
Source: PLoS One. 2024 Jan 25;19(1):e0297549. doi: 10.1371/journal.pone.0297549 (PMC10810424; doi:10.1371/journal.pone.0297549)
Supplement: S2 Table — (XLSX) [file pone.0297549.s002.xlsx]

## Sheet: Table S2
Inbred line	Group †	PC1	PC2	Cluster1	Cluster2	Cluster3	Derivation	year	Developed in ‡
Ho131	EF	0.0420568	-0.190067	0.100621	0.899369	1e-05	EF07-4	2018	HARC, NARO
Ho127	EF	0.0380156	-0.169287	0.05965	0.832849	0.1075	(To90/303132)/{(TI9804/Ho84)/(Ho73/Ho87)}S3	2013	HARC, NARO
Ho99	EF	0.0512718	-0.177041	1e-05	0.99998	1e-05	EF99-7	2005	HARC, NARO
Ho100	EF	0.0605066	-0.197274	1e-05	0.99998	1e-05	EF95-8	2006	HARC, NARO
Ho129	EF	0.0399122	-0.211378	1e-05	0.99998	1e-05	NEF07-3	2014	HARC, NARO
Ho87	EF	0.031155	-0.216884	1e-05	0.99998	1e-05	Astrid	2001	HARC, NARO
Ho119	EF	0.0366637	-0.222352	1e-05	0.99998	1e-05	(599646-1/Ho87)/(Ho82/Ho87)	2009	HARC, NARO
Ho130	EF	0.0392233	-0.146671	0.093076	0.751507	0.155417	(302101/Oh43Ht)/Tiberius	2011	HARC, NARO
Ho121	EF	0.0253532	-0.221703	0.083354	0.916636	1e-05	Blizzak/(Tiberius/Ho96)S1	2011	HARC, NARO
Ho126	EF	0.0380971	-0.186473	1e-05	0.99998	1e-05	Ho96/LG3215	2013	HARC, NARO
Ho96	EF	0.0453174	-0.221171	1e-05	0.99998	1e-05	RAA45/TH8913	2004	HARC, NARO
Ho128	EF	0.0752875	-0.188787	1e-05	0.99998	1e-05	EF04-12	2012	HARC, NARO
Ho120	EF	0.0802694	-0.186491	1e-05	0.99998	1e-05	(302101/Ho92)/TI-024	2009	HARC, NARO
Ho124	EF	0.00328535	-0.158432	0.238732	0.674476	0.086792	NEF02-9	2012	HARC, NARO
Ho90	EF	0.0405718	-0.144775	0.104489	0.694974	0.200537	Raïssa/To38	2002	HARC, NARO
Ho49	EF	0.0218226	-0.154477	0.189107	0.685497	0.125396	N85×Ho4	1995	HARC, NARO
Mi71	RD	-0.0161626	-0.0675524	0.385774	0.402328	0.211898	RD92-9	1998	KARC, NARO
Mi106	RD	-0.0165912	-0.00744855	0.399897	0.287753	0.31235	RD98-5	2007	KARC, NARO
Mi93	RD	0.00227292	-0.0526928	0.290233	0.422429	0.287337	RD97-6	2003	KARC, NARO
Mi91	RD	-0.0240227	-0.0494001	0.411921	0.370272	0.217808	RD96-12	2002	KARC, NARO
Mi62	RD	-0.0226979	-0.0588334	0.370431	0.422722	0.206847	P3286/P3470	1997	KARC, NARO
Ho95	JF	-0.00129418	0.0103851	0.366483	0.27581	0.357708	94GPHA	2003	HARC, NARO
Na85	JF	-0.141682	0.0718945	0.99998	1e-05	1e-05	JF5C2	2006	ILGS, NARO
Mi115	JF	-0.160191	0.036568	0.99998	1e-05	1e-05	Mi47/Na50	2014	KARC, NARO
Na89	JF	-0.155975	0.00735503	0.99998	1e-05	1e-05	SF97-2	2006	ILGS, NARO
JC-009	JF	-0.152472	0.0110418	0.99998	1e-05	1e-05	SF97-2	2004	CAES, Nagano pref.
Na50	JF	-0.0969068	0.0366019	0.791022	1e-05	0.208968	JF1C1S3/Tateishi1	1991	ILGS, NARO
Na113	JF	-0.156961	0.0440921	0.99998	1e-05	1e-05	Na50/Teosinte	2016	ILGS, NARO
JC-053	JF	-0.131613	0.0432311	0.99998	1e-05	1e-05	NF00-4	2008	CAES, Nagano pref.
Na88	JF	-0.118059	0.040186	0.975674	1e-05	0.024316	SF96-15	2006	ILGS, NARO
Ho125	JF	-0.0929873	-0.0012826	0.813671	0.139633	0.046696	(J1785/J1711)/(Na80/Ho95)	2013	HARC, NARO
Na97	JF	-0.142624	-0.0150198	0.980614	0.019376	1e-05	JF2001dig	2009	ILGS, NARO
Na76	JF	-0.13413	-0.0350591	0.882156	0.117834	1e-05	JF4C2	1997	ILGS, NARO
J1785	JF	-0.132845	0.0191276	0.99998	1e-05	1e-05	SF95-10	2004	CAES, Nagano pref.
Na5	JF	-0.159851	0.00830491	0.99998	1e-05	1e-05	Eboshi2	1986	ILGS, NARO
Na2	JF	-0.150249	0.00959958	0.99998	1e-05	1e-05	Hirano	1985	ILGS, NARO
Na79	JF	-0.142466	0.0243296	0.99998	1e-05	1e-05	MZ-029/MZ-019	1998	ILGS, NARO
Na111	JF	-0.127295	0.003684	0.99998	1e-05	1e-05	NFM05	2016	ILGS, NARO
JC-026	JF	-0.141125	0.0126894	0.99998	1e-05	1e-05	NF98	2006	CAES, Nagano pref.
CHU44	JF	-0.154263	0.0188914	0.99998	1e-05	1e-05	MF91-8	2002	CAES, Nagano pref.
Na84	JF	-0.125012	0.028717	0.99998	1e-05	1e-05	MF93-11	2003	ILGS, NARO
J1608	JF	-0.130359	0.0159614	0.96767	0.03232	1e-05	MF91-11	1999	CAES, Nagano pref.
Na93	JF	-0.0890376	-0.0167442	0.728634	0.221433	0.049933	MC99- 6	2008	ILGS, NARO
Mi111	JF	-0.0587252	0.0188347	0.614054	0.118033	0.267914	MF02-14	2010	KARC, NARO
Mi103	JF	-0.0392113	0.0207487	0.534715	0.127738	0.337548	MF96-2	2005	KARC, NARO
Na101	JF	-0.0817667	0.0373458	0.72924	1e-05	0.27075	JF2000dig	2009	ILGS, NARO
Na96	JF	-0.0773741	-0.00415768	0.67238	0.169714	0.157906	Y02-44	2009	ILGS, NARO
CHU68	JF	-0.0879761	0.00928108	0.714085	0.111603	0.174312	NF98	2007	CAES, Nagano pref.
JC-035	JF	-0.0937704	0.0204302	0.798629	0.018943	0.182427	(Mi47/J1690)(J1700/J1608)	2009	CAES, Nagano pref.
Na104	JF	-0.0777617	0.0318369	0.742344	0.000376	0.25728	MF02-6	2011	ILGS, NARO
Na91	JF	-0.0747386	0.0298978	0.728752	1e-05	0.271238	SF97- 6	2006	ILGS, NARO
Na103	JF	-0.0789955	0.0453153	0.721991	1e-05	0.277999	SF01-3-2	2010	ILGS, NARO
Mi47	JF	-0.0842042	0.0332889	0.781976	1e-05	0.218014	MZ021/MZ025	1995	KARC, NARO
Na83	JF	-0.127994	0.00544758	0.887949	0.081709	0.030342	MF90-12	2003	ILGS, NARO
Na112	MIS (EF*JF)	-0.0986246	0.0282607	0.802973	1e-05	0.197017	EF072-11	2016	ILGS, NARO
Na57	MIS (MD*JF)	-0.018578	0.0244113	0.477417	0.153995	0.368588	{P3747/(H84/B37Ht)}/Na4	1992	ILGS, NARO
Na4	JF	-0.154743	0.0290989	0.99998	1e-05	1e-05	Kuma	1986	ILGS, NARO
Na92	JF	-0.124111	0.00734126	0.811172	0.11347	0.075358	RF99	2007	ILGS, NARO
Na95	JF	-0.164074	0.00609987	0.940223	0.023998	0.035779	JF99	2008	ILGS, NARO
Na94	MIS (MD*JF)	-0.086408	0.0150181	0.702327	0.099941	0.197732	B73/Na28	2008	ILGS, NARO
Na106	JF	-0.124909	0.00645822	0.821038	0.100197	0.078765	JF2004-47	2013	ILGS, NARO
Na80	JF	-0.130889	-0.0227251	0.883173	0.116817	1e-05	JF5C1-46	2000	ILGS, NARO
Na66	JF	-0.119474	-0.00847978	0.826854	0.120214	0.052932	Na1/JF2C2	1994	ILGS, NARO
Na30	JF	-0.124327	-0.0118149	0.811262	0.144598	0.04414	JF2C2	1989	ILGS, NARO
Ho110	MD	0.0368464	-0.0879238	0.18171	0.52292	0.29537	{(Ho72/Ho40)/Clarica}S2 /(MLD99-4)S2	2009	HARC, NARO
Ho104	MD	0.0459162	-0.0515846	0.156894	0.478888	0.364218	(Ho72/Ho40)/Clarica	2007	HARC, NARO
Na25	MD	0.0640053	0.0458332	0.084212	0.195934	0.719854	(MS142/Mo17Ht)/P3358	1988	ILGS, NARO
J1383	MD	0.0418321	0.0823824	0.213706	0.144868	0.641426	P85264	1994	CAES, Nagano pref.
J1539	MD	-0.0324245	0.011439	0.480552	0.225116	0.294332	P85264 OPEN	1996	CAES, Nagano pref.
Na99	MD	0.0397656	0.0103008	0.197457	0.245702	0.55684	AD99syn1	2009	ILGS, NARO
Na74	MD	0.0694628	-0.0279162	0.100611	0.375302	0.524087	TX8766	1997	ILGS, NARO
JC-038	MD	0.0167558	0.0750968	0.33198	0.030986	0.637034	ND99-21	2009	CAES, Nagano pref.
JC-028	MD	0.0231618	0.0676188	0.320884	0.049033	0.630083	(Mi49/J1560)(J612/J1605)	2007	CAES, Nagano pref.
JC-037	MD	0.0137799	0.0779504	0.348432	0.021934	0.629634	ND99	2008	CAES, Nagano pref.
J1417	MD	0.0774149	-0.074898	1e-05	0.684405	0.315585	Manitoba	1994	CAES, Nagano pref.
Ho52	MD	0.0784637	-0.123192	1e-05	0.843291	0.156699	P3732	1995	HARC, NARO
Ho57	MD	0.074716	-0.0378177	1e-05	0.534888	0.465102	PH4304	1995	HARC, NARO
J1706	MD	0.0426728	-0.0941003	0.121466	0.663144	0.21539	(W642/Ho58)/H95rhm	2003	CAES, Nagano pref.
Ho68	MD	0.0662902	-0.0859421	0.055672	0.657332	0.286996	DK403	1998	HARC, NARO
Ho106	MD	0.0626858	-0.110637	0.009197	0.723024	0.267779	MLD99-4	2008	HARC, NARO
JC-036	MD	0.0501858	-0.0303193	0.130687	0.454208	0.415105	ED99-6	2007	CAES, Nagano pref.
Na109	MD	0.0543318	-0.056451	0.121221	0.501886	0.376893	AD2002	2014	ILGS, NARO
Na9	MD	0.0458827	0.0373024	0.215691	0.163462	0.620847	PX77A	1986	ILGS, NARO
Na17	MD	0.0514941	-0.0393537	0.121729	0.453682	0.424589	G4553	1987	ILGS, NARO
Na58	MD	0.0477924	-0.018953	0.167349	0.368727	0.463925	(H84/Pa91)/R2040	1993	ILGS, NARO
JC-054	MD	0.0776797	0.00552148	1e-05	0.352764	0.647226	(Na65/Na42)/(Ho59/Ho72)	2010	CAES, Nagano pref.
Na86	MD	0.0642147	0.0135999	0.145072	0.262546	0.592382	G4655	2006	ILGS, NARO
JC-064	MD	0.0499941	-0.00895839	0.157965	0.35549	0.486545	DK567/(J1704/Mi58)	2010	CAES, Nagano pref.
J1698	MD	0.048649	0.0119112	0.161029	0.273767	0.565205	MD93-6	2004	CAES, Nagano pref.
JC-002	MD	0.0608522	0.0429481	0.147696	0.16187	0.690434	96GPTI	2004	CAES, Nagano pref.
Na7	MD	0.0994544	0.0365377	1e-05	0.037652	0.962338	P3424	1986	ILGS, NARO
Na62	MD	0.100892	0.0859274	1e-05	1e-05	0.99998	Na7/Na23	1993	ILGS, NARO
Na81	MD	0.110513	0.0645083	1e-05	1e-05	0.99998	Na7/Na33	2001	ILGS, NARO
Na71	MD	0.0644321	0.0569723	0.115013	1e-05	0.884977	Na7/Na23	1997	ILGS, NARO
Mi88	MD	0.0599687	0.0637936	0.122132	1e-05	0.877858	SD95-1	2002	KARC, NARO
Na102	MD	0.0568787	0.076643	0.145936	0.035405	0.818658	AD99syn1	2010	ILGS, NARO
Na32	MD	0.0257703	0.0663824	0.283013	1e-05	0.716977	H84/H95	1989	ILGS, NARO
Na29	MD	0.0819003	0.0117499	0.019855	0.333369	0.646776	H84/RB259	1989	ILGS, NARO
Na54	MD	0.10952	0.0679907	1e-05	0.07204	0.92795	H84/PX77A	1992	ILGS, NARO
Na98	MD	0.100582	0.0756265	1e-05	1e-05	0.99998	AD99syn1	2009	ILGS, NARO
Na41	MD	0.079013	0.0423686	0.04979	0.135645	0.814565	(H84/R2040)/H84	1990	ILGS, NARO
Na55	MD	0.111877	0.0140392	1e-05	0.258429	0.741561	P3747/(H84/B37Ht)	1992	ILGS, NARO
Na13	MD	0.0962652	-0.0365867	1e-05	0.486717	0.513273	P3747	1987	ILGS, NARO
JC-046	MD	0.0738484	0.0492231	0.130037	0.141952	0.728011	(J1703/J1605)(Na65/J1134)	2009	CAES, Nagano pref.
JC-014	MD	0.0834399	0.0261264	0.043704	0.21291	0.743386	(J1657/Na65)(J1563/J1539)	2006	CAES, Nagano pref.
JC-050	MD	0.0920123	0.0674874	0.054679	0.10443	0.840892	ND00	2008	CAES, Nagano pref.
Na60	MD	0.107242	0.09743	1e-05	1e-05	0.99998	P3352(H84/R2040)	1993	ILGS, NARO
Na69	MD	0.108569	0.0751205	1e-05	1e-05	0.99998	P3352/(H84/R2040)	1997	ILGS, NARO
Na65	MD	0.0465799	0.0655174	0.186374	1e-05	0.813616	P3352/(H84/R2040)	1994	ILGS, NARO
Na72	MIS (MD*JF)	-0.00570972	0.0996699	0.413767	1e-05	0.586223	P3358/(OkuduruwaseS2/HiranoS2）	1997	ILGS, NARO
J1707	MIS (MD*JF)	-0.0107696	0.0843114	0.406879	1e-05	0.593111	P3358/(OkuduruwaseS2/HiranoS2）	2003	CAES, Nagano pref.
Mi83	MD	0.0861117	0.131723	1e-05	1e-05	0.99998	SD95-4	2001	KARC, NARO
Mi29SRR	MD	0.0854972	0.134505	1e-05	1e-05	0.99998	P3358BC/NX220	2014	KARC, NARO
Mi29	MD	0.0303489	0.1058	0.187663	1e-05	0.812327	P3358BC/NX220	1991	KARC, NARO
Ho102	MD	0.0376454	0.0855883	0.174187	1e-05	0.825803	Na7/Mi29^2	2006	HARC, NARO
Na56	MD	0.103484	0.0370863	1e-05	0.200816	0.799174	H84/P3747	1992	ILGS, NARO
Na53	MD	0.0974031	0.0566006	1e-05	0.16349	0.8365	P3358/(Oh43Ht/H84)	1992	ILGS, NARO
Na36	MD	0.0983905	0.11601	1e-05	1e-05	0.99998	(H93/Pa91)/P3358	1989	ILGS, NARO
Na100	MD	0.0734638	0.0796029	0.084954	0.008874	0.906172	AD99syn1	2009	ILGS, NARO
Na70	MD	0.0886912	0.128208	1e-05	1e-05	0.99998	P3358/(A509/H84)	1997	ILGS, NARO
Na61	MD	0.0915491	0.129555	1e-05	1e-05	0.99998	P3358/(A509/H84)	1993	ILGS, NARO
Na78	MD	0.102712	0.0939675	1e-05	1e-05	0.99998	P3358/(P3737S4/(H84/B73HtS4))	1998	ILGS, NARO
Na38	MD	0.0875613	0.133789	1e-05	1e-05	0.99998	{(B37Ht/H84)/Mo17Ht}/H84	1989	ILGS, NARO
Na34	MD	0.101542	0.138564	1e-05	1e-05	0.99998	P3358	1989	ILGS, NARO
Na49	MD	0.103577	0.103173	1e-05	1e-05	0.99998	(P3358/P3732S3)/P3358	1991	ILGS, NARO
Na43	MD	0.104488	0.143164	1e-05	1e-05	0.99998	(Pa91/H93)/P3358	1990	ILGS, NARO
Na42	MD	0.0904504	0.112419	1.9e-05	1e-05	0.999971	(Oh43ht/MS142)/P3358	1990	ILGS, NARO
